# Supplementary material for: Association between serum vitamin D status and health-related quality of life (HRQOL) in an older Korean population with radiographic knee osteoarthritis: data from the Korean national health and nutrition examination survey (2010–2011)
Source: Health Qual Life Outcomes. 2015 Apr 18;13:48. doi: 10.1186/s12955-015-0245-1 (PMC4424888; doi:10.1186/s12955-015-0245-1)
Supplement: Additional file 1: — Comparison of the EQ-5 Dimensions, EQ-VAS, and EQ-5D index among vitamin D subgroups. [file 12955_2015_245_MOESM1_ESM.xlsx]

## Sheet: Sheet1
Additional file 1. Comparison of the EQ-5 Dimensions, EQ-VAS, and EQ-5D index among vitamin D subgroups
Health-related QOL		Vit. D deficiency	Vit. D insufficiency	Vit. D sufficiency	P value
N, sample size		128	1162	875
%, weighted		0.053	0.528	0.419
EQ-5Dimensions
Problem with mobility	None	0.439	0.572	0.575	0.049†
	Some or severe	0.561	0.428	0.425
Problem with self-care	None	0.807	0.891	0.905	0.028†
	Some or severe	0.193	0.109	0.095
Problem with usual activity	None	0.616	0.749	0.764	0.026†
	Some or severe	0.384	0.251	0.236
Problem with pain/discomfort	None	0.592	0.597	0.61	0.839
	Some or severe	0.408	0.403	0.39
Problem with depression/anxiety	None	0.791	0.853	0.832	0.305
	Some or severe	0.209	0.147	0.168
EQ-VAS‡	Mean±SE
1st quartile	38.90±0.899	0.352	0.227	0.232	0.040†
2nd quartile	62.40±0.351	0.272	0.304	0.27
3rd quartile	78.13±0.189	0.357	0.215	0.24
4th quartile	92.69±0.295	0.119	0.255	0.258
EQ-5D index‡	Mean±SE
1st quartile	0.62±0.009	0.377	0.238	0.228	0.114
2nd quartile	0.84±0.002	0.261	0.269	0.268
3rd quartile	0.91±0.000	0.031	0.062	0.061
4th quartile	1.00±0.000	0.331	0.431	0.444
Data are presented as weighted proportions unless otherwise indicated. Continuous results presented as weighted mean with standard error. Vitamin D status were classified into 3 groups according to serum 25(OH)D concentration : Vitamin D deficiency(<10ng/mL), insufficiency(10-20ng/mL), and sufficiency(≥20ng/mL).
† Statistically significant p-value ≤ 0.05. P-values were determined by chi-square test.
‡ The quartiles of EQ-VAS and EQ-5D index were defined as the following QOL classification: 1st quartile (poor), 2nd quartile (fair), 3rd quartile (good), 4th quartile (very good).
Abbreviation: EQ-5D, EuroQOL-5 dimension; EQ-VAS, EuroQOL-visual analogue scale; QOL, quality of life; SE, standard error; Vit. D, vitamin D.
